# Supplementary material for: Comparison of the Biochemical Properties and Roles in the Xyloglucan-Rich Biomass Degradation of a GH74 Xyloglucanase and Its CBM-Deleted Variant from Thielavia terrestris
Source: Int J Mol Sci. 2022 May 9;23(9):5276. doi: 10.3390/ijms23095276 (PMC9103125; doi:10.3390/ijms23095276)
Supplement: Supplementary file 1 [file ijms-23-05276-s001.zip]

Archive with 1 entries (1 files):
- ijms-1717688-supplementary.pdf
